# Supplementary material for: Surge Dose® Formulations of NSAIDs Provide for Ultra-Rapid and Consistent Drug Absorption in Both the Fasted and Fed State as Predicted by Physiologically Based Biopharmaceutics Modelling
Source: Pharmaceutics. 2025 May 28;17(6):708. doi: 10.3390/pharmaceutics17060708 (PMC12195912; doi:10.3390/pharmaceutics17060708)
Supplement: Supplementary file 1 [file pharmaceutics-17-00708-s001.zip]

Archive with 1 entries (1 files):
- pharmaceutics-3565484-supplementary.pdf
